# Supplementary material for: Correction to: A statistical framework for analyzing deep mutational scanning data
Source: Genome Biol. 2018 Feb 7;19:17. doi: 10.1186/s13059-018-1391-7 (PMC5803959; doi:10.1186/s13059-018-1391-7)
Supplement: Supplementary file 2 — Replicate correlation tables. (XLSX 14 kb) [file 13059_2018_1391_MOESM2_ESM.xlsx]

## Sheet: Old (v1.0.0)
Table S2A	C2 domain replicate correlation (2 round), 75% of variants removed
Rep. No.	Rep. No.	r^2 (Standard Error, Random-effects)	r^2 (Standard Error, Fixed-effect)	r^2 (Input Count)	r^2 (Total Count)	r^2 (All Variants)
1	2	0.84	0.049	0.043	0.26	0.21
1	3	0.84	0.092	0.054	0.32	0.23
2	3	0.86	0.099	0.057	0.33	0.25
Mean r^2		0.85	0.08	0.051	0.3	0.23
Table S2B	C2 domain replicate correlation (3 round), 75% of variants removed
Rep. No.	Rep. No.	r^2 (Standard Error, Random-effects)	r^2 (Standard Error, Fixed-effect)	r^2 (Input Count)	r^2 (Total Count)	r^2 (All Variants)
1	2	0.76	0.35	0.039	0.11	0.17
1	3	0.72	0.38	0.051	0.17	0.19
2	3	0.74	0.42	0.055	0.2	0.21
Mean r^2		0.74	0.38	0.048	0.16	0.19
Table S2C	BRCA1 E3 ligase replicate correlation, 25% of variants removed
Rep. No.	Rep. No.	r^2 (Standard Error, Random-effects)	r^2 (Standard Error, Fixed-effect)	r^2 (Input Count)	r^2 (Total Count)	r^2 (All Variants)
1	2	0.73	0.62	0.68	0.7	0.6
1	3	0.74	0.64	0.69	0.7	0.63
1	4	0.71	0.59	0.64	0.67	0.58
1	5	0.71	0.59	0.64	0.68	0.57
1	6	0.71	0.57	0.63	0.65	0.56
2	3	0.7	0.55	0.62	0.65	0.54
2	4	0.69	0.56	0.61	0.65	0.54
2	5	0.7	0.56	0.61	0.65	0.53
2	6	0.7	0.56	0.61	0.64	0.54
3	4	0.68	0.54	0.59	0.62	0.52
3	5	0.7	0.54	0.59	0.63	0.52
3	6	0.69	0.53	0.59	0.61	0.52
4	5	0.77	0.68	0.73	0.76	0.66
4	6	0.75	0.66	0.71	0.74	0.65
5	6	0.76	0.66	0.71	0.74	0.65
Mean r^2		0.72	0.59	0.64	0.67	0.57
Table S2D	BRCA1 Y2H replicate correlation, 25% of variants removed
Rep. No.	Rep. No.	r^2 (Standard Error, Random-effects)	r^2 (Standard Error, Fixed-effect)	r^2 (Input Count)	r^2 (Total Count)	r^2 (All Variants)
1	2	0.87	0.83	0.86	0.88	0.81
1	3	0.9	0.87	0.9	0.91	0.86
1	4	0.72	0.54	0.63	0.63	0.55
1	5	0.69	0.53	0.62	0.62	0.54
1	6	0.66	0.49	0.59	0.59	0.5
2	3	0.87	0.85	0.87	0.89	0.82
2	4	0.71	0.55	0.63	0.63	0.54
2	5	0.69	0.54	0.63	0.63	0.54
2	6	0.64	0.49	0.58	0.58	0.47
3	4	0.74	0.58	0.66	0.66	0.59
3	5	0.72	0.57	0.66	0.65	0.58
3	6	0.68	0.53	0.61	0.61	0.53
4	5	0.72	0.64	0.74	0.73	0.66
4	6	0.67	0.6	0.7	0.7	0.6
5	6	0.65	0.58	0.68	0.68	0.59
Mean r^2		0.73	0.61	0.69	0.69	0.61
Table S2E	E4B replicate correlation, 25% of variants removed
Rep. No.	Rep. No.	r^2 (Standard Error, Random-effects)	r^2 (Standard Error, Fixed-effect)	r^2 (Input Count)	r^2 (Total Count)	r^2 (All Variants)
1	2	0.8	0.59	0.58	0.59	0.55
Mean r^2		0.8	0.59	0.58	0.59	0.55
Table S2F	Neuraminidase replicate correlation (+oseltamivir), 25% of variants removed
Rep. No.	Rep. No.	r^2 (Standard Error, Random-effects)	r^2 (Standard Error, Fixed-effect)	r^2 (Input Count)	r^2 (Total Count)	r^2 (All Variants)
1	2	0.95	0.89	0.9	0.9	0.89
1	3	0.96	0.89	0.9	0.9	0.87
2	3	0.96	0.92	0.92	0.92	0.89
Mean r^2		0.96	0.9	0.91	0.91	0.88
Table S2G	Neuraminidase replicate correlation (-oseltamivir), 25% of variants removed
Rep. No.	Rep. No.	r^2 (Standard Error, Random-effects)	r^2 (Standard Error, Fixed-effect)	r^2 (Input Count)	r^2 (Total Count)	r^2 (All Variants)
1	2	0.94	0.85	0.84	0.85	0.82
1	3	0.94	0.89	0.86	0.87	0.81
2	3	0.93	0.86	0.86	0.86	0.8
Mean r^2		0.93	0.87	0.85	0.86	0.81

## Sheet: New (v1.2.0)
Table S2A	C2 domain replicate correlation (2 round), 75% of variants removed
Rep. No.	Rep. No.	r^2 (Standard Error, Random-effects)	r^2 (Standard Error, Fixed-effect)	r^2 (Input Count)	r^2 (Total Count)	r^2 (All Variants)
1	2	0.81	0.049	0.043	0.26	0.21
1	3	0.8	0.092	0.054	0.32	0.23
2	3	0.83	0.099	0.057	0.33	0.25
Mean r^2		0.81	0.08	0.051	0.3	0.23
Table S2B	C2 domain replicate correlation (3 round), 75% of variants removed
Rep. No.	Rep. No.	r^2 (Standard Error, Random-effects)	r^2 (Standard Error, Fixed-effect)	r^2 (Input Count)	r^2 (Total Count)	r^2 (All Variants)
1	2	0.7	0.35	0.039	0.11	0.17
1	3	0.66	0.38	0.051	0.17	0.19
2	3	0.65	0.42	0.055	0.2	0.21
Mean r^2		0.67	0.38	0.048	0.16	0.19
Table S2C	BRCA1 E3 ligase replicate correlation, 25% of variants removed
Rep. No.	Rep. No.	r^2 (Standard Error, Random-effects)	r^2 (Standard Error, Fixed-effect)	r^2 (Input Count)	r^2 (Total Count)	r^2 (All Variants)
1	2	0.72	0.62	0.68	0.7	0.6
1	3	0.74	0.64	0.69	0.7	0.63
1	4	0.71	0.59	0.64	0.67	0.58
1	5	0.71	0.59	0.64	0.68	0.57
1	6	0.7	0.57	0.63	0.65	0.56
2	3	0.7	0.55	0.62	0.65	0.54
2	4	0.69	0.56	0.61	0.65	0.54
2	5	0.7	0.56	0.61	0.65	0.53
2	6	0.7	0.56	0.61	0.64	0.54
3	4	0.69	0.54	0.59	0.62	0.52
3	5	0.7	0.54	0.59	0.63	0.52
3	6	0.69	0.53	0.59	0.61	0.52
4	5	0.77	0.68	0.73	0.76	0.66
4	6	0.76	0.66	0.71	0.74	0.65
5	6	0.77	0.66	0.71	0.74	0.65
Mean r^2		0.72	0.59	0.64	0.67	0.57
Table S2D	BRCA1 Y2H replicate correlation, 25% of variants removed
Rep. No.	Rep. No.	r^2 (Standard Error, Random-effects)	r^2 (Standard Error, Fixed-effect)	r^2 (Input Count)	r^2 (Total Count)	r^2 (All Variants)
1	2	0.87	0.83	0.86	0.88	0.81
1	3	0.9	0.87	0.9	0.91	0.86
1	4	0.7	0.54	0.63	0.63	0.55
1	5	0.67	0.53	0.62	0.62	0.54
1	6	0.64	0.49	0.59	0.59	0.5
2	3	0.88	0.85	0.87	0.89	0.82
2	4	0.69	0.55	0.63	0.63	0.54
2	5	0.67	0.54	0.63	0.63	0.54
2	6	0.63	0.49	0.58	0.58	0.47
3	4	0.73	0.58	0.66	0.66	0.59
3	5	0.7	0.57	0.66	0.65	0.58
3	6	0.66	0.53	0.61	0.61	0.53
4	5	0.7	0.64	0.74	0.73	0.66
4	6	0.66	0.6	0.7	0.7	0.6
5	6	0.64	0.58	0.68	0.68	0.59
Mean r^2		0.72	0.61	0.69	0.69	0.61
Table S2E	E4B replicate correlation, 25% of variants removed
Rep. No.	Rep. No.	r^2 (Standard Error, Random-effects)	r^2 (Standard Error, Fixed-effect)	r^2 (Input Count)	r^2 (Total Count)	r^2 (All Variants)
1	2	0.8	0.59	0.58	0.59	0.55
Mean r^2		0.8	0.59	0.58	0.59	0.55
Table S2F	Neuraminidase replicate correlation (+oseltamivir), 25% of variants removed
Rep. No.	Rep. No.	r^2 (Standard Error, Random-effects)	r^2 (Standard Error, Fixed-effect)	r^2 (Input Count)	r^2 (Total Count)	r^2 (All Variants)
1	2	0.96	0.89	0.9	0.9	0.89
1	3	0.96	0.89	0.9	0.9	0.87
2	3	0.96	0.92	0.92	0.92	0.89
Mean r^2		0.96	0.9	0.91	0.91	0.88
Table S2G	Neuraminidase replicate correlation (-oseltamivir), 25% of variants removed
Rep. No.	Rep. No.	r^2 (Standard Error, Random-effects)	r^2 (Standard Error, Fixed-effect)	r^2 (Input Count)	r^2 (Total Count)	r^2 (All Variants)
1	2	0.94	0.85	0.84	0.85	0.82
1	3	0.94	0.89	0.86	0.87	0.81
2	3	0.93	0.86	0.86	0.86	0.8
Mean r^2		0.93	0.87	0.85	0.86	0.81
