# Supplementary material for: Correction to: A statistical framework for analyzing deep mutational scanning data
Source: Genome Biol. 2018 Feb 7;19:17. doi: 10.1186/s13059-018-1391-7 (PMC5803959; doi:10.1186/s13059-018-1391-7)
Supplement: Supplementary file 3 — Individually validated variants of the neuraminidase gene. (XLSX 12 kb) [file 13059_2018_1391_MOESM3_ESM.xlsx]

## Sheet: Old (v1.0.0)
Table S4	Individually validated variants of the neuraminidase gene
Mutation	EMPRIC score	Validation score	Enrich2 score	Enrich2 SE	Enrich2 SE percentile
V116I	0.63	0.54	-0.53	0.07	37.09
I117V	0.86	0.92	-0.22	0.06	31.83
I117*	-0.03	0	-1.35	0.05	31.33
E119V	-0.1	0	-1.49	0.07	36.59
E119Q	0.61	0.43	-0.55	0	9.02
R219G	0.76	1.06	-0.44	0.09	45.36
K220N	1.02	1.25	0.13	0.04	26.32
N221S	1.04	1.2	0.16	0.11	48.62
I222K	0.46	0	-1.1	0.23	75.94
I222L	0.6	0.45	-0.55	0.07	36.34
I222M	0.67	0.35	-0.66	0.16	63.66
I222R	0.44	0	-1.13	0.09	44.11
I222T	0.75	0.78	-0.47	0.04	26.07
I222V	0.89	1.22	-0.18	0.05	29.07
T225W	0.1	0	-1.85	0.06	34.59
A270T	0.51	0.67	-1.14	0.24	77.19
H274Y	0.69	0.54	-0.66	0.08	42.11
Y275F	1.09	1.28	0.42	0.11	49.12
R292K	0.38	0	-1.39	0.09	43.11
N294S	0.7	0.78	-0.69	0.02	24.31
W295G	0.18	0	-1.89	0.2	70.68
Wild Type	1	1	0	0	0.25

## Sheet: New (v1.2.0)
Table S4	Individually validated variants of the neuraminidase gene
Mutation	EMPRIC score	Validation score	Enrich2 score	Enrich2 SE	Enrich2 SE percentile
V116I	0.63	0.54	-0.53	0.0426593	15.5063
I117V	0.86	0.92	-0.22	0.0350271	11.0759
I117*	-0.03	0	-1.35	0.033387	9.81013
E119V	-0.1	0	-1.49	0.0570884	29.1139
E119Q	0.61	0.43	-0.55	0.00964837	0.632911
R219G	0.76	1.06	-0.44	0.0562861	28.1646
K220N	1.02	1.25	0.13	0.0234943	4.11392
N221S	1.04	1.2	0.16	0.0621981	33.8608
I222K	0.46	0	-1.1	0.134272	69.9367
I222L	0.6	0.45	-0.55	0.0410251	13.9241
I222M	0.67	0.35	-0.66	0.0939118	52.8481
I222R	0.44	0	-1.13	0.0557894	27.8481
I222T	0.75	0.78	-0.47	0.0250336	5.37975
I222V	0.89	1.22	-0.18	0.028296	7.27848
T225W	0.1	0	-1.85	0.041037	14.2405
A270T	0.51	0.67	-1.14	0.142448	72.7848
H274Y	0.69	0.54	-0.66	0.0511092	22.1519
Y275F	1.09	1.28	0.42	0.063472	35.443
R292K	0.38	0	-1.39	0.0539744	25.3165
N294S	0.7	0.78	-0.69	0.0161771	2.53165
W295G	0.18	0	-1.89	0.124787	64.2405
Wild Type	1	1	0	0	0.316456
