# Supplementary material for: Correction to: A statistical framework for analyzing deep mutational scanning data
Source: Genome Biol. 2018 Feb 7;19:17. doi: 10.1186/s13059-018-1391-7 (PMC5803959; doi:10.1186/s13059-018-1391-7)
Supplement: Supplementary file 4 — Variants with higher scores than wild-type in the presence of oseltamivir. (XLSX 15 kb) [file 13059_2018_1391_MOESM4_ESM.xlsx]

## Sheet: Old (v1.0.0)
Table S5	Variants with higher scores than wild type in the presence of oseltamivir
Variant	EMPIRIC 1 μM oseltamivir score	EMPIRIC No oseltamivir score	Enrich2 1 μM oseltamivir score	Enrich2 1 μM oseltamivir SE	Enrich2 No oseltamivir score	Enrich2 No oseltamivir SE	q-value 1 μM oseltamivir vs. No oseltamivir	q-value 1 μM oseltamivir vs. wild type	q-value No oseltamivir vs. wild type
Y276F	0.537466	0.0945835	1.49796	0.160785	0.415957	0.109296	9.60755e-08	1.63467e-21	9.22474e-06
K221N	0.241494	0.0345027	0.674899	0.10495	0.129479	0.0390148	3.34253e-06	1.41305e-11	5.56087e-05
N295S	0.49116	-0.29967	1.15942	0.164306	-0.692192	0.0205546	4.88573e-28	1.97864e-13	5.81738e-249
H275Y	1.12122	-0.308594	3.14423	0.229109	-0.655738	0.0846117	2.33011e-53	1.40865e-43	8.9604e-16
I223M	0.225851	-0.33381	0.633684	0.0324876	-0.65767	0.161286	2.34792e-14	2.60058e-85	3.04305e-06
S89A			0.196804	0.213326	0.410447	0.134522	0.199387	0.0291314	0.000135993
T86S			0.401909	0.257671	0.375296	0.0820333	0.351718	0.0100781	3.38503e-07
I84K			0.269599	0.0638214	0.312253	0.13003	0.319062	2.34303e-06	0.000935949
T86A			0.495956	0.228871	0.300525	0.094173	0.213132	0.00264556	8.54778e-05
T86P			0.0766269	0.0636898	0.276158	0.0406946	0.0103678	0.0191587	1.02315e-12
I84V			0.326829	0.17543	0.224227	0.148315	0.285215	0.00537096	0.00719872
I84L			0.124706	0.120159	0.184024	0.149799	0.316829	0.0246399	0.011924
V83A			0.37373	0.167566	0.169361	0.114085	0.17294	0.0022666	0.00756383
R220K			0.396152	0.266277	0.161143	0.065694	0.197511	0.0115663	0.000814906
N222S			0.264056	0.0736347	0.155579	0.106615	0.201317	3.13494e-05	0.00791149
S274A			0.258352	0.105207	0.141793	0.072653	0.189092	0.00125677	0.00285981
I84M			0.0864798	0.107582	0.132674	0.19845	0.334672	0.0343545	0.0264946
I84T			0.253205	0.131517	0.129593	0.134394	0.24315	0.00467644	0.0180893
T226A			0.390471	0.0492063	-0.0929405	0.0302701	3.83837e-16	2.61246e-16	0.000128018
I117V			0.102361	0.0423686	-0.223573	0.0571708	1.33082e-05	0.00139755	6.05728e-06
I223T			0.0533085	0.0175902	-0.472754	0.0376731	1.41311e-35	0.000222096	6.44793e-37
I223L			0.0811031	0.0575507	-0.550516	0.0689405	9.8824e-12	0.0133762	1.42666e-16

## Sheet: New (v1.2.0)
Table S5	Variants with higher scores than wild type in the presence of oseltamivir
Variant	EMPIRIC 1 μM oseltamivir score	EMPIRIC No oseltamivir score	Enrich2 1 μM oseltamivir score	Enrich2 1 μM oseltamivir SE	Enrich2 No oseltamivir score	Enrich2 No oseltamivir SE	q-value 1 μM oseltamivir vs. No oseltamivir	q-value 1 μM oseltamivir vs. wild type	q-value No oseltamivir vs. wild type
Y276F	0.537466	0.0945835	1.49796	0.0930366	0.415957	0.063472	4.23212e-21	4.42126e-59	4.009e-12
K221N	0.241494	0.0345027	0.674899	0.0609343	0.129479	0.0234943	2.65444e-16	2.17738e-29	2.36623e-09
N295S	0.49116	-0.29967	1.15942	0.0951901	-0.692192	0.0161771	1.75142e-80	5.56723e-35	0
H275Y	1.12122	-0.308594	3.14423	0.132612	-0.655738	0.0511092	1.55781e-155	8.09812e-125	1.21363e-38
I223M	0.225851	-0.33381	0.633684	0.0213111	-0.65767	0.0939118	6.00958e-40	1.22486e-194	1.83038e-13
S89A			0.196804	0.124762	0.410447	0.0800232	0.0597317	0.0109776	1.88785e-08
T86S			0.401909	0.149498	0.375296	0.0496253	0.25751	0.000715216	2.9889e-15
I84K			0.269599	0.0400875	0.312253	0.0767397	0.200873	1.98186e-12	2.91914e-06
T86A			0.495956	0.13382	0.300525	0.0585797	0.070751	2.17785e-05	1.88395e-08
T86P			0.0766269	0.0414245	0.276158	0.029999	8.86809e-05	0.00623982	2.93041e-21
I84V			0.326829	0.102613	0.224227	0.0872636	0.151039	0.000146155	0.000607801
I84L			0.124706	0.0707537	0.184024	0.0876015	0.193846	0.0074879	0.00209264
V83A			0.37373	0.0976666	0.169361	0.0672737	0.0380987	1.3542e-05	0.000703003
R220K			0.396152	0.154092	0.161143	0.0394444	0.0567639	0.00100369	2.73102e-06
N222S			0.264056	0.0434044	0.155579	0.0621981	0.060732	1.28881e-10	0.000733365
S274A			0.258352	0.0612105	0.141793	0.0426918	0.0496889	2.56551e-06	5.46051e-05
I84M			0.0864798	0.0668815	0.132674	0.117222	0.226666	0.0186981	0.0146226
I84T			0.253205	0.0772051	0.129593	0.0788891	0.0980917	0.00010533	0.00583329
T226A			0.390471	0.0298513	-0.0929405	0.020008	3.89048e-40	6.31019e-40	2.16293e-07
I117V			0.102361	0.0272619	-0.223573	0.0350271	7.00796e-13	1.80233e-05	1.21878e-11
I223T			0.0533085	0.0151857	-0.472754	0.0250336	8.02236e-71	4.58122e-05	2.73526e-80
I223L			0.0811031	0.0344272	-0.550516	0.0410251	3.47652e-31	0.00182268	5.41828e-42
